# Supplementary material for: Integration of single-cell regulon atlas and bulk RNA-seq for individualized prognostic prediction in stomach adenocarcinoma
Source: iScience. 2026 May 22;29(6):116100. doi: 10.1016/j.isci.2026.116100 (PMC13217890; doi:10.1016/j.isci.2026.116100)
Supplement: Table S1. Differential genes expressed in epithelial cells between H. pylori+ and H. pylori-tissues (|FoldChange|> 1.5, P < 0.05), related to Figure 2 [file mmc2.xlsx]

## Sheet: Sheet1
Table S1. Differential genes expressed in epithelial cells between H. pylori+ and H. pylori- tissues (|FoldChange|> 1.5, P< 0.05), related to Figure 2.
gene	P value	FoldChange	log2FoldChange	up_down
RPS24	0	1.62504	0.700476	Up
RPL21	0	1.67833	0.747025	Up
RPL26	3.02e-294	1.59388	0.672539	Up
HLA-DRB1	3.93e-254	2.12422	1.08693	Up
CD74	5.21e-243	2.59156	1.37382	Up
MT-ND4L	3.92e-207	1.72564	0.787133	Up
COX7B	2.21e-204	1.58238	0.662097	Up
HLA-DRA	4.19e-174	1.85952	0.894927	Up
CYBA	2.93e-158	1.58479	0.664289	Up
MALAT1	1.82e-149	1.8487	0.88651	Up
IFITM3	3.16e-142	1.53777	0.620842	Up
HLA-DPB1	1.15e-131	1.66104	0.732084	Up
MIA	3.73e-127	1.99724	0.998007	Up
LCN2	2.23e-117	3.45956	1.79059	Up
IFI27	3.03e-116	1.73033	0.791048	Up
HLA-DRB5	2.34e-107	1.53005	0.61358	Up
PDZK1IP1	9.8e-104	1.55182	0.63396	Up
FAM3D	2.43e-103	1.52659	0.610312	Up
ZG16B	1.32e-81	1.85943	0.894859	Up
CXCL17	1.28e-63	1.52163	0.605615	Up
CXCL3	1.36e-57	1.82079	0.864568	Up
LTF	4.27e-54	3.58002	1.83997	Up
HES1	5.24e-53	1.58841	0.667588	Up
REG1A	3.41e-44	2.36415	1.24132	Up
CXCL1	1.27e-43	1.55904	0.640661	Up
BPIFB1	6.42e-37	4.9304	2.3017	Up
CCL20	1.68e-35	1.63245	0.707037	Up
REG3A	4.31e-32	7.21156	2.85031	Up
MUC6	1.69e-30	2.21825	1.14942	Up
TFF3	7.5e-27	1.94434	0.959282	Up
ITLN1	1.29e-20	2.36323	1.24076	Up
PGC	1.52e-18	1.70392	0.768859	Up
DEFA6	0.036	2.24174	1.16462	Up
DEFA5	0.039	2.81904	1.49521	Up
ACTB	0	-2.25744	-1.17469	Down
ACTG1	1.87e-267	-1.7486	-0.806204	Down
YWHAZ	1.09e-205	-1.58618	-0.665554	Down
SCP2	2.34e-195	-1.63628	-0.710422	Down
TM4SF4	5.82e-188	-2.52822	-1.33812	Down
AADAC	3.63e-180	-2.02958	-1.02118	Down
AGPAT2	6.32e-173	-1.98712	-0.990676	Down
CALM2	4.82e-171	-1.54088	-0.623759	Down
VDAC1	2.46e-168	-1.55023	-0.632482	Down
EMP1	3.92e-158	-1.83634	-0.87683	Down
EZR	2.17e-157	-1.52826	-0.611891	Down
HIGD1A	4.43e-157	-1.8102	-0.856146	Down
TPD52	5.17e-151	-1.56978	-0.650562	Down
ANXA13	5.89e-148	-1.96162	-0.972045	Down
AKR1B10	5.15e-147	-1.65497	-0.726806	Down
HSD17B11	7.48e-147	-1.62191	-0.69769	Down
MGST3	6.05e-143	-1.60898	-0.68615	Down
OAT	3.28e-142	-1.62108	-0.696956	Down
MTTP	4.34e-135	-1.78677	-0.837354	Down
RBP2	7.81e-133	-4.31607	-2.10972	Down
CBR1	4.63e-132	-1.64417	-0.717362	Down
CAPZA2	1.13e-130	-1.55796	-0.639661	Down
CYBRD1	1.05e-129	-1.7091	-0.77324	Down
HPGD	6.09e-125	-1.70413	-0.769034	Down
FABP2	2.06e-121	-2.90925	-1.54065	Down
LDHA	1.68e-120	-1.60646	-0.683889	Down
GABARAP	3.45e-119	-1.53563	-0.618831	Down
ALDOB	1.34e-118	-1.85092	-0.888244	Down
PMP22	3.36e-118	-1.64316	-0.716473	Down
TSPAN8	1.65e-117	-1.66293	-0.733728	Down
TXN	2.18e-117	-1.52445	-0.608292	Down
DGAT1	9.6e-117	-1.68573	-0.753377	Down
CDH17	3.27e-115	-1.61287	-0.689626	Down
MAL2	3.55e-115	-1.53264	-0.616015	Down
ANPEP	1.32e-114	-2.01335	-1.0096	Down
TAGLN2	1.68e-112	-1.53327	-0.616609	Down
C11orf86	1.29e-111	-1.84471	-0.883395	Down
ACSL5	2.34e-104	-1.58025	-0.660157	Down
SEPP1	2.1e-102	-1.5597	-0.641272	Down
SULT1A1	7.4e-101	-1.54973	-0.632019	Down
ADIRF	6.58e-99	-1.76007	-0.815629	Down
PLEC	8.6e-99	-1.50846	-0.59308	Down
RHOB	4.21e-93	-1.50467	-0.589445	Down
FABP1	1.16e-91	-2.10586	-1.07441	Down
RP11-59E19.1	3.7e-83	-1.66841	-0.738472	Down
RNASE1	1.33e-82	-1.57982	-0.659762	Down
ZFP36	1.06e-80	-1.55111	-0.633304	Down
PCK1	4.2e-73	-1.50462	-0.589403	Down
GKN2	1.41e-70	-2.70641	-1.43638	Down
KLF2	5.37e-60	-1.50193	-0.586815	Down
TFF1	2.37e-58	-1.69185	-0.758599	Down
GKN1	3.83e-54	-3.2543	-1.70235	Down
PRAP1	4.67e-53	-1.58221	-0.661941	Down
TM4SF20	8.11e-53	-1.76898	-0.822921	Down
PSAPL1	1.64e-52	-1.7698	-0.823586	Down
FOSB	6.13e-51	-1.50207	-0.586948	Down
MT1G	5.57e-43	-1.55191	-0.634042	Down
APOA4	5.58e-41	-2.96962	-1.57028	Down
HEPACAM2	9.35e-35	-1.60913	-0.686281	Down
TUBA1A	1.22e-31	-1.62722	-0.702412	Down
SCG5	1.96e-27	-1.55274	-0.634818	Down
APOA1	1.49e-23	-1.97194	-0.979613	Down
CHGA	3.72e-07	-1.55503	-0.63694	Down
RBP4	7.07e-07	-1.51022	-0.594758	Down
IGJ	1.03e-06	-1.53691	-0.620037	Down
MLN	1.53e-06	-3.33223	-1.73649	Down
GCG	2.36e-05	-2.18167	-1.12543	Down
GAST	0.000206	-2.13213	-1.0923	Down
SST	0.000279	-2.72035	-1.44379	Down
GHRL	0.000671	-2.10122	-1.07123	Down
